# Supplementary material for: Interaction with IGF1 overrides ANXA2-mediated anti-inflammatory functions of IGFBP5 in vivo
Source: Front Immunol. 2025 Jan 10;15:1539317. doi: 10.3389/fimmu.2024.1539317 (PMC11757107; doi:10.3389/fimmu.2024.1539317)
Supplement: Supplementary Table S2 — KEGG pathway enrichment results. [file Table2.xlsx]

## Sheet: file explanation
表头名称

## Sheet: KEGG
ID
