# Supplementary material for: Interaction with IGF1 overrides ANXA2-mediated anti-inflammatory functions of IGFBP5 in vivo
Source: Front Immunol. 2025 Jan 10;15:1539317. doi: 10.3389/fimmu.2024.1539317 (PMC11757107; doi:10.3389/fimmu.2024.1539317)
Supplement: Supplementary Table S3 — IGFBP5-bound proteins. [file Table3.xlsx]

## Sheet: Sheet1
Accession	ProteinName	GeneName	Description	1	2
P01857	Immunoglobulin heavy constant gamma 1	IGHG1	Immunoglobulin heavy constant gamma 1 OS=Homo sapiens OX=9606 GN=IGHG1 PE=1 SV=1		1.68748e+08
Q04695	Keratin, type I cytoskeletal 17	KRT17	Keratin, type I cytoskeletal 17 OS=Homo sapiens OX=9606 GN=KRT17 PE=1 SV=2		9.94215e+07
P15924	Desmoplakin	DSP	Desmoplakin OS=Homo sapiens OX=9606 GN=DSP PE=1 SV=3		4.69963e+07
Q5T4F4	Protrudin	ZFYVE27	Protrudin OS=Homo sapiens OX=9606 GN=ZFYVE27 PE=1 SV=1		38155496
Q02413	Desmoglein-1	DSG1	Desmoglein-1 OS=Homo sapiens OX=9606 GN=DSG1 PE=1 SV=2		3.07988e+07
Q6KB66	Keratin, type II cytoskeletal 80	KRT80	Keratin, type II cytoskeletal 80 OS=Homo sapiens OX=9606 GN=KRT80 PE=1 SV=2		1.64776e+07
Q7Z794	Keratin, type II cytoskeletal 1b	KRT77	Keratin, type II cytoskeletal 1b OS=Homo sapiens OX=9606 GN=KRT77 PE=1 SV=3		1.52498e+07
Q08188	Protein-glutamine gamma-glutamyltransferase E	TGM3	Protein-glutamine gamma-glutamyltransferase E OS=Homo sapiens OX=9606 GN=TGM3 PE=1 SV=4		1.45924e+07
P25311	Zinc-alpha-2-glycoprotein	AZGP1	Zinc-alpha-2-glycoprotein OS=Homo sapiens OX=9606 GN=AZGP1 PE=1 SV=2		1.42489e+07
P61626	Lysozyme C	LYZ	Lysozyme C OS=Homo sapiens OX=9606 GN=LYZ PE=1 SV=1		1.41726e+07
P81605	Dermcidin	DCD	Dermcidin OS=Homo sapiens OX=9606 GN=DCD PE=1 SV=2		1.30295e+07
Q8IW75	Serpin A12	SERPINA12	Serpin A12 OS=Homo sapiens OX=9606 GN=SERPINA12 PE=1 SV=1		1.25106e+07
Q9P0W8	Spermatogenesis-associated protein 7	SPATA7	Spermatogenesis-associated protein 7 OS=Homo sapiens OX=9606 GN=SPATA7 PE=1 SV=3		1.11027e+07
P07355	Annexin A2	ANXA2	Annexin A2 OS=Homo sapiens OX=9606 GN=ANXA2 PE=1 SV=2		1.01266e+07
Q8IWZ3	Ankyrin repeat and KH domain-containing protein 1	ANKHD1	Ankyrin repeat and KH domain-containing protein 1 OS=Homo sapiens OX=9606 GN=ANKHD1 PE=1 SV=1		9502822
P12314	High affinity immunoglobulin gamma Fc receptor I	FCGR1A	High affinity immunoglobulin gamma Fc receptor I OS=Homo sapiens OX=9606 GN=FCGR1A PE=1 SV=2		9.27761e+06
P29508	Serpin B3	SERPINB3	Serpin B3 OS=Homo sapiens OX=9606 GN=SERPINB3 PE=1 SV=2		8.8681e+06
P40926	Malate dehydrogenase, mitochondrial	MDH2	Malate dehydrogenase, mitochondrial OS=Homo sapiens OX=9606 GN=MDH2 PE=1 SV=3		8.37839e+06
Q96P63	Serpin B12	SERPINB12	Serpin B12 OS=Homo sapiens OX=9606 GN=SERPINB12 PE=1 SV=1		5.13292e+06
Q96SU4	Oxysterol-binding protein-related protein 9	OSBPL9	Oxysterol-binding protein-related protein 9 OS=Homo sapiens OX=9606 GN=OSBPL9 PE=1 SV=2		4.45825e+06
P19013	Keratin, type II cytoskeletal 4	KRT4	Keratin, type II cytoskeletal 4 OS=Homo sapiens OX=9606 GN=KRT4 PE=1 SV=5		4.20116e+06
P31944	Caspase-14	CASP14	Caspase-14 OS=Homo sapiens OX=9606 GN=CASP14 PE=1 SV=2		3.89005e+06
Q01484	Ankyrin-2	ANK2	Ankyrin-2 OS=Homo sapiens OX=9606 GN=ANK2 PE=1 SV=4		3.65433e+06
P32119	Peroxiredoxin-2	PRDX2	Peroxiredoxin-2 OS=Homo sapiens OX=9606 GN=PRDX2 PE=1 SV=5		3.61776e+06
O76013	Keratin, type I cuticular Ha6	KRT36	Keratin, type I cuticular Ha6 OS=Homo sapiens OX=9606 GN=KRT36 PE=1 SV=1		3.54034e+06
P01859	Immunoglobulin heavy constant gamma 2	IGHG2	Immunoglobulin heavy constant gamma 2 OS=Homo sapiens OX=9606 GN=IGHG2 PE=1 SV=2		3.51018e+06
Q5D862	Filaggrin-2	FLG2	Filaggrin-2 OS=Homo sapiens OX=9606 GN=FLG2 PE=1 SV=1		3.36006e+06
P31025	Lipocalin-1	LCN1	Lipocalin-1 OS=Homo sapiens OX=9606 GN=LCN1 PE=1 SV=1		3.28427e+06
Q9NYL9	Tropomodulin-3	TMOD3	Tropomodulin-3 OS=Homo sapiens OX=9606 GN=TMOD3 PE=1 SV=1		3261075
Q9NSB4	Keratin, type II cuticular Hb2	KRT82	Keratin, type II cuticular Hb2 OS=Homo sapiens OX=9606 GN=KRT82 PE=1 SV=3		2.99998e+06
P08670	Vimentin	VIM	Vimentin OS=Homo sapiens OX=9606 GN=VIM PE=1 SV=4		2.89101e+06
Q13619	Cullin-4A	CUL4A	Cullin-4A OS=Homo sapiens OX=9606 GN=CUL4A PE=1 SV=3		2856040
Q92541	RNA polymerase-associated protein RTF1 homolog	RTF1	RNA polymerase-associated protein RTF1 homolog OS=Homo sapiens OX=9606 GN=RTF1 PE=1 SV=4		2.705e+06
Q5T749	Keratinocyte proline-rich protein	KPRP	Keratinocyte proline-rich protein OS=Homo sapiens OX=9606 GN=KPRP PE=1 SV=1		2.57676e+06
P05109	Protein S100-A8	S100A8	Protein S100-A8 OS=Homo sapiens OX=9606 GN=S100A8 PE=1 SV=1		2570952
Q4G112	Heat shock factor protein 5	HSF5	Heat shock factor protein 5 OS=Homo sapiens OX=9606 GN=HSF5 PE=2 SV=3		2.52695e+06
P59665	Neutrophil defensin 1	DEFA1B	Neutrophil defensin 1 OS=Homo sapiens OX=9606 GN=DEFA1B PE=1 SV=1		2.35536e+06
P01040	Cystatin-A	CSTA	Cystatin-A OS=Homo sapiens OX=9606 GN=CSTA PE=1 SV=1		2.34274e+06
O60264	SWI/SNF-related matrix-associated actin-dependent regulator of chromatin subfamily A member 5	SMARCA5	SWI/SNF-related matrix-associated actin-dependent regulator of chromatin subfamily A member 5 OS=Homo sapiens OX=9606 GN=SMARCA5 PE=1 SV=1		2.24674e+06
Q8NF91	Nesprin-1	SYNE1	Nesprin-1 OS=Homo sapiens OX=9606 GN=SYNE1 PE=1 SV=4		2239713
Q8WXX0	Dynein axonemal heavy chain 7	DNAH7	Dynein axonemal heavy chain 7 OS=Homo sapiens OX=9606 GN=DNAH7 PE=1 SV=2		2.2307e+06
Q86TB3	Alpha-protein kinase 2	ALPK2	Alpha-protein kinase 2 OS=Homo sapiens OX=9606 GN=ALPK2 PE=1 SV=3		2.1558e+06
P04083	Annexin A1	ANXA1	Annexin A1 OS=Homo sapiens OX=9606 GN=ANXA1 PE=1 SV=2		2.11016e+06
Q5JSP0	FYVE, RhoGEF and PH domain-containing protein 3	FGD3	FYVE, RhoGEF and PH domain-containing protein 3 OS=Homo sapiens OX=9606 GN=FGD3 PE=1 SV=1		2.00991e+06
Q92858	Transcription factor ATOH1	ATOH1	Transcription factor ATOH1 OS=Homo sapiens OX=9606 GN=ATOH1 PE=2 SV=1		1.84734e+06
Q5VT06	Centrosome-associated protein 350	CEP350	Centrosome-associated protein 350 OS=Homo sapiens OX=9606 GN=CEP350 PE=1 SV=1		1.8178e+06
Q06830	Peroxiredoxin-1	PRDX1	Peroxiredoxin-1 OS=Homo sapiens OX=9606 GN=PRDX1 PE=1 SV=1		1.77172e+06
O43491	Band 4.1-like protein 2	EPB41L2	Band 4.1-like protein 2 OS=Homo sapiens OX=9606 GN=EPB41L2 PE=1 SV=1		1.74089e+06
O94782	Ubiquitin carboxyl-terminal hydrolase 1	USP1	Ubiquitin carboxyl-terminal hydrolase 1 OS=Homo sapiens OX=9606 GN=USP1 PE=1 SV=1		1.68359e+06
Q14533	Keratin, type II cuticular Hb1	KRT81	Keratin, type II cuticular Hb1 OS=Homo sapiens OX=9606 GN=KRT81 PE=1 SV=3		1.63292e+06
P15880	40S ribosomal protein S2	RPS2	40S ribosomal protein S2 OS=Homo sapiens OX=9606 GN=RPS2 PE=1 SV=2		1.62748e+06
Q15517	Corneodesmosin	CDSN	Corneodesmosin OS=Homo sapiens OX=9606 GN=CDSN PE=1 SV=3		1.62741e+06
P63104	14-3-3 protein zeta/delta	YWHAZ	14-3-3 protein zeta/delta OS=Homo sapiens OX=9606 GN=YWHAZ PE=1 SV=1		1578842
P12273	Prolactin-inducible protein	PIP	Prolactin-inducible protein OS=Homo sapiens OX=9606 GN=PIP PE=1 SV=1		1561603
Q96IC2	RNA exonuclease 5	REXO5	RNA exonuclease 5 OS=Homo sapiens OX=9606 GN=REXO5 PE=2 SV=1		1.52865e+06
Q9NRI5	Disrupted in schizophrenia 1 protein	DISC1	Disrupted in schizophrenia 1 protein OS=Homo sapiens OX=9606 GN=DISC1 PE=1 SV=3		1518748
P05556	Integrin beta-1	ITGB1	Integrin beta-1 OS=Homo sapiens OX=9606 GN=ITGB1 PE=1 SV=2		1.4539e+06
Q14574	Desmocollin-3	DSC3	Desmocollin-3 OS=Homo sapiens OX=9606 GN=DSC3 PE=1 SV=3		1.42941e+06
P22626	Heterogeneous nuclear ribonucleoproteins A2/B1	HNRNPA2B1	Heterogeneous nuclear ribonucleoproteins A2/B1 OS=Homo sapiens OX=9606 GN=HNRNPA2B1 PE=1 SV=2		1.28658e+06
P61313	60S ribosomal protein L15	RPL15	60S ribosomal protein L15 OS=Homo sapiens OX=9606 GN=RPL15 PE=1 SV=2		1.25535e+06
P06702	Protein S100-A9	S100A9	Protein S100-A9 OS=Homo sapiens OX=9606 GN=S100A9 PE=1 SV=1		1.23918e+06
P40121	Macrophage-capping protein	CAPG	Macrophage-capping protein OS=Homo sapiens OX=9606 GN=CAPG PE=1 SV=2		1.23655e+06
P40925	Malate dehydrogenase, cytoplasmic	MDH1	Malate dehydrogenase, cytoplasmic OS=Homo sapiens OX=9606 GN=MDH1 PE=1 SV=4		1.22676e+06
Q03001	Dystonin	DST	Dystonin OS=Homo sapiens OX=9606 GN=DST PE=1 SV=4		1.20757e+06
P02042	Hemoglobin subunit delta	HBD	Hemoglobin subunit delta OS=Homo sapiens OX=9606 GN=HBD PE=1 SV=2		1.20511e+06
Q9C075	Keratin, type I cytoskeletal 23	KRT23	Keratin, type I cytoskeletal 23 OS=Homo sapiens OX=9606 GN=KRT23 PE=1 SV=2		1.11311e+06
O43464	Serine protease HTRA2, mitochondrial	HTRA2	Serine protease HTRA2, mitochondrial OS=Homo sapiens OX=9606 GN=HTRA2 PE=1 SV=2		1.08282e+06
Q5T750	Skin-specific protein 32	XP32	Skin-specific protein 32 OS=Homo sapiens OX=9606 GN=XP32 PE=1 SV=1		1.07106e+06
Q96T23	Remodeling and spacing factor 1	RSF1	Remodeling and spacing factor 1 OS=Homo sapiens OX=9606 GN=RSF1 PE=1 SV=2		1.06277e+06
Q01082	Spectrin beta chain, non-erythrocytic 1	SPTBN1	Spectrin beta chain, non-erythrocytic 1 OS=Homo sapiens OX=9606 GN=SPTBN1 PE=1 SV=2		1.01505e+06
Q5QNW6	Histone H2B type 2-F	H2BC18	Histone H2B type 2-F OS=Homo sapiens OX=9606 GN=H2BC18 PE=1 SV=3		1.01204e+06
Q8N0U7	Uncharacterized protein C1orf87	C1orf87	Uncharacterized protein C1orf87 OS=Homo sapiens OX=9606 GN=C1orf87 PE=2 SV=1		983042
Q9BQ49	Small integral membrane protein 7	SMIM7	Small integral membrane protein 7 OS=Homo sapiens OX=9606 GN=SMIM7 PE=1 SV=2		955414
Q6ZV73	FYVE, RhoGEF and PH domain-containing protein 6	FGD6	FYVE, RhoGEF and PH domain-containing protein 6 OS=Homo sapiens OX=9606 GN=FGD6 PE=1 SV=2		953027
Q15569	Dual specificity testis-specific protein kinase 1	TESK1	Dual specificity testis-specific protein kinase 1 OS=Homo sapiens OX=9606 GN=TESK1 PE=1 SV=2		932183
P16401	Histone H1.5	H1-5	Histone H1.5 OS=Homo sapiens OX=9606 GN=H1-5 PE=1 SV=3		928808
O14529	Homeobox protein cut-like 2	CUX2	Homeobox protein cut-like 2 OS=Homo sapiens OX=9606 GN=CUX2 PE=1 SV=4		898290
P34096	Ribonuclease 4	RNASE4	Ribonuclease 4 OS=Homo sapiens OX=9606 GN=RNASE4 PE=1 SV=3		866300
Q68DL7	Uncharacterized protein C18orf63	C18orf63	Uncharacterized protein C18orf63 OS=Homo sapiens OX=9606 GN=C18orf63 PE=2 SV=2		858095
P67936	Tropomyosin alpha-4 chain	TPM4	Tropomyosin alpha-4 chain OS=Homo sapiens OX=9606 GN=TPM4 PE=1 SV=3		855597
P01877	Immunoglobulin heavy constant alpha 2	IGHA2	Immunoglobulin heavy constant alpha 2 OS=Homo sapiens OX=9606 GN=IGHA2 PE=1 SV=4		846913
P02649	Apolipoprotein E	APOE	Apolipoprotein E OS=Homo sapiens OX=9606 GN=APOE PE=1 SV=1		839947
O00299	Chloride intracellular channel protein 1	CLIC1	Chloride intracellular channel protein 1 OS=Homo sapiens OX=9606 GN=CLIC1 PE=1 SV=4		816200
O75223	Gamma-glutamylcyclotransferase	GGCT	Gamma-glutamylcyclotransferase OS=Homo sapiens OX=9606 GN=GGCT PE=1 SV=1		811038
O15050	TPR and ankyrin repeat-containing protein 1	TRANK1	TPR and ankyrin repeat-containing protein 1 OS=Homo sapiens OX=9606 GN=TRANK1 PE=2 SV=4		790224
Q8TF39	Zinc finger protein 483	ZNF483	Zinc finger protein 483 OS=Homo sapiens OX=9606 GN=ZNF483 PE=1 SV=3		783047
Q8TEH3	DENN domain-containing protein 1A	DENND1A	DENN domain-containing protein 1A OS=Homo sapiens OX=9606 GN=DENND1A PE=1 SV=2		777155
P06748	Nucleophosmin	NPM1	Nucleophosmin OS=Homo sapiens OX=9606 GN=NPM1 PE=1 SV=2		755697
Q96QA5	Gasdermin-A	GSDMA	Gasdermin-A OS=Homo sapiens OX=9606 GN=GSDMA PE=1 SV=4		736319
P61073	C-X-C chemokine receptor type 4	CXCR4	C-X-C chemokine receptor type 4 OS=Homo sapiens OX=9606 GN=CXCR4 PE=1 SV=1		719842
P08648	Integrin alpha-5	ITGA5	Integrin alpha-5 OS=Homo sapiens OX=9606 GN=ITGA5 PE=1 SV=2		717493
P02452	Collagen alpha-1(I) chain	COL1A1	Collagen alpha-1(I) chain OS=Homo sapiens OX=9606 GN=COL1A1 PE=1 SV=6		713577
P11498	Pyruvate carboxylase, mitochondrial	PC	Pyruvate carboxylase, mitochondrial OS=Homo sapiens OX=9606 GN=PC PE=1 SV=2		700151
Q15878	Voltage-dependent R-type calcium channel subunit alpha-1E	CACNA1E	Voltage-dependent R-type calcium channel subunit alpha-1E OS=Homo sapiens OX=9606 GN=CACNA1E PE=1 SV=3		653300
Q9BV35	Calcium-binding mitochondrial carrier protein SCaMC-3	SLC25A23	Calcium-binding mitochondrial carrier protein SCaMC-3 OS=Homo sapiens OX=9606 GN=SLC25A23 PE=1 SV=2		647834
Q9NTG1	Polycystin family receptor for egg jelly	PKDREJ	Polycystin family receptor for egg jelly OS=Homo sapiens OX=9606 GN=PKDREJ PE=2 SV=2		627738
P84098	60S ribosomal protein L19	RPL19	60S ribosomal protein L19 OS=Homo sapiens OX=9606 GN=RPL19 PE=1 SV=1		623115
Q9Y617	Phosphoserine aminotransferase	PSAT1	Phosphoserine aminotransferase OS=Homo sapiens OX=9606 GN=PSAT1 PE=1 SV=2		589066
P00915	Carbonic anhydrase 1	CA1	Carbonic anhydrase 1 OS=Homo sapiens OX=9606 GN=CA1 PE=1 SV=2		580333
Q12913	Receptor-type tyrosine-protein phosphatase eta	PTPRJ	Receptor-type tyrosine-protein phosphatase eta OS=Homo sapiens OX=9606 GN=PTPRJ PE=1 SV=3		568390
Q9UBC2	Epidermal growth factor receptor substrate 15-like 1	EPS15L1	Epidermal growth factor receptor substrate 15-like 1 OS=Homo sapiens OX=9606 GN=EPS15L1 PE=1 SV=1		568390
P0DUB6	Alpha-amylase 1A	AMY1A	Alpha-amylase 1A OS=Homo sapiens OX=9606 GN=AMY1A PE=1 SV=1		567038
Q6UWP8	Suprabasin	SBSN	Suprabasin OS=Homo sapiens OX=9606 GN=SBSN PE=1 SV=2		562967
P13804	Electron transfer flavoprotein subunit alpha, mitochondrial	ETFA	Electron transfer flavoprotein subunit alpha, mitochondrial OS=Homo sapiens OX=9606 GN=ETFA PE=1 SV=1		558245
P06400	Retinoblastoma-associated protein	RB1	Retinoblastoma-associated protein OS=Homo sapiens OX=9606 GN=RB1 PE=1 SV=2		553618
P62241	40S ribosomal protein S8	RPS8	40S ribosomal protein S8 OS=Homo sapiens OX=9606 GN=RPS8 PE=1 SV=2		551481
O14647	Chromodomain-helicase-DNA-binding protein 2	CHD2	Chromodomain-helicase-DNA-binding protein 2 OS=Homo sapiens OX=9606 GN=CHD2 PE=1 SV=2		543222
O00391	Sulfhydryl oxidase 1	QSOX1	Sulfhydryl oxidase 1 OS=Homo sapiens OX=9606 GN=QSOX1 PE=1 SV=3		533584
Q99497	Parkinson disease protein 7	PARK7	Parkinson disease protein 7 OS=Homo sapiens OX=9606 GN=PARK7 PE=1 SV=2		524544
Q9NUV7	Serine palmitoyltransferase 3	SPTLC3	Serine palmitoyltransferase 3 OS=Homo sapiens OX=9606 GN=SPTLC3 PE=1 SV=3		523312
P26022	Pentraxin-related protein PTX3	PTX3	Pentraxin-related protein PTX3 OS=Homo sapiens OX=9606 GN=PTX3 PE=1 SV=3		521970
Q8TB33	Putative uncharacterized protein encoded by LINC01560	LINC01560	Putative uncharacterized protein encoded by LINC01560 OS=Homo sapiens OX=9606 GN=LINC01560 PE=4 SV=2		505320
P16930	Fumarylacetoacetase	FAH	Fumarylacetoacetase OS=Homo sapiens OX=9606 GN=FAH PE=1 SV=2		486086
Q07020	60S ribosomal protein L18	RPL18	60S ribosomal protein L18 OS=Homo sapiens OX=9606 GN=RPL18 PE=1 SV=2		473140
Q15323	Keratin, type I cuticular Ha1	KRT31	Keratin, type I cuticular Ha1 OS=Homo sapiens OX=9606 GN=KRT31 PE=1 SV=3		469327
P52566	Rho GDP-dissociation inhibitor 2	ARHGDIB	Rho GDP-dissociation inhibitor 2 OS=Homo sapiens OX=9606 GN=ARHGDIB PE=1 SV=3		456064
O75342	Arachidonate 12-lipoxygenase, 12R-type	ALOX12B	Arachidonate 12-lipoxygenase, 12R-type OS=Homo sapiens OX=9606 GN=ALOX12B PE=1 SV=1		451998
P84243	Histone H3.3	H3-3B	Histone H3.3 OS=Homo sapiens OX=9606 GN=H3-3B PE=1 SV=2		451885
P23280	Carbonic anhydrase 6	CA6	Carbonic anhydrase 6 OS=Homo sapiens OX=9606 GN=CA6 PE=1 SV=3		447957
P09681	Gastric inhibitory polypeptide	GIP	Gastric inhibitory polypeptide OS=Homo sapiens OX=9606 GN=GIP PE=1 SV=1		437707
P28066	Proteasome subunit alpha type-5	PSMA5	Proteasome subunit alpha type-5 OS=Homo sapiens OX=9606 GN=PSMA5 PE=1 SV=3		431646
P0DOY2	Immunoglobulin lambda constant 2	IGLC2	Immunoglobulin lambda constant 2 OS=Homo sapiens OX=9606 GN=IGLC2 PE=1 SV=1		430695
P01834	Immunoglobulin kappa constant	IGKC	Immunoglobulin kappa constant OS=Homo sapiens OX=9606 GN=IGKC PE=1 SV=2		428387
P20930	Filaggrin	FLG	Filaggrin OS=Homo sapiens OX=9606 GN=FLG PE=1 SV=3		422790
Q8TAQ2	SWI/SNF complex subunit SMARCC2	SMARCC2	SWI/SNF complex subunit SMARCC2 OS=Homo sapiens OX=9606 GN=SMARCC2 PE=1 SV=1		422317
P61026	Ras-related protein Rab-10	RAB10	Ras-related protein Rab-10 OS=Homo sapiens OX=9606 GN=RAB10 PE=1 SV=1		415344
Q92610	Zinc finger protein 592	ZNF592	Zinc finger protein 592 OS=Homo sapiens OX=9606 GN=ZNF592 PE=1 SV=2		410084
Q8IWV8	E3 ubiquitin-protein ligase UBR2	UBR2	E3 ubiquitin-protein ligase UBR2 OS=Homo sapiens OX=9606 GN=UBR2 PE=1 SV=1		402814
Q6P4A8	Phospholipase B-like 1	PLBD1	Phospholipase B-like 1 OS=Homo sapiens OX=9606 GN=PLBD1 PE=1 SV=2		398111
O75427	Leucine-rich repeat and calponin homology domain-containing protein 4	LRCH4	Leucine-rich repeat and calponin homology domain-containing protein 4 OS=Homo sapiens OX=9606 GN=LRCH4 PE=1 SV=2		389816
P18669	Phosphoglycerate mutase 1	PGAM1	Phosphoglycerate mutase 1 OS=Homo sapiens OX=9606 GN=PGAM1 PE=1 SV=2		377486
P28072	Proteasome subunit beta type-6	PSMB6	Proteasome subunit beta type-6 OS=Homo sapiens OX=9606 GN=PSMB6 PE=1 SV=4		369520
P22735	Protein-glutamine gamma-glutamyltransferase K	TGM1	Protein-glutamine gamma-glutamyltransferase K OS=Homo sapiens OX=9606 GN=TGM1 PE=1 SV=4		354790
P60174	Triosephosphate isomerase	TPI1	Triosephosphate isomerase OS=Homo sapiens OX=9606 GN=TPI1 PE=1 SV=4		350154
P62750	60S ribosomal protein L23a	RPL23A	60S ribosomal protein L23a OS=Homo sapiens OX=9606 GN=RPL23A PE=1 SV=1		325313
P00738	Haptoglobin	HP	Haptoglobin OS=Homo sapiens OX=9606 GN=HP PE=1 SV=1		314005
O75635	Serpin B7	SERPINB7	Serpin B7 OS=Homo sapiens OX=9606 GN=SERPINB7 PE=1 SV=1		304603
P34931	Heat shock 70 kDa protein 1-like	HSPA1L	Heat shock 70 kDa protein 1-like OS=Homo sapiens OX=9606 GN=HSPA1L PE=1 SV=2		304375
Q6A163	Keratin, type I cytoskeletal 39	KRT39	Keratin, type I cytoskeletal 39 OS=Homo sapiens OX=9606 GN=KRT39 PE=1 SV=2		283790
P47756	F-actin-capping protein subunit beta	CAPZB	F-actin-capping protein subunit beta OS=Homo sapiens OX=9606 GN=CAPZB PE=1 SV=5		274171
Q96EK7	Constitutive coactivator of peroxisome proliferator-activated receptor gamma	FAM120B	Constitutive coactivator of peroxisome proliferator-activated receptor gamma OS=Homo sapiens OX=9606 GN=FAM120B PE=1 SV=1		231428
P60763	Ras-related C3 botulinum toxin substrate 3	RAC3	Ras-related C3 botulinum toxin substrate 3 OS=Homo sapiens OX=9606 GN=RAC3 PE=1 SV=1		225693
Q9H6R0	ATP-dependent RNA helicase DHX33	DHX33	ATP-dependent RNA helicase DHX33 OS=Homo sapiens OX=9606 GN=DHX33 PE=1 SV=2		221786
Q92922	SWI/SNF complex subunit SMARCC1	SMARCC1	SWI/SNF complex subunit SMARCC1 OS=Homo sapiens OX=9606 GN=SMARCC1 PE=1 SV=3		210704
Q9UPT8	Zinc finger CCCH domain-containing protein 4	ZC3H4	Zinc finger CCCH domain-containing protein 4 OS=Homo sapiens OX=9606 GN=ZC3H4 PE=1 SV=3		176729
Q8N699	Myc target protein 1	MYCT1	Myc target protein 1 OS=Homo sapiens OX=9606 GN=MYCT1 PE=1 SV=1		166114
Q9UPZ3	BLOC-2 complex member HPS5	HPS5	BLOC-2 complex member HPS5 OS=Homo sapiens OX=9606 GN=HPS5 PE=1 SV=2		132817
A0A2R8Y4L2	Heterogeneous nuclear ribonucleoprotein A1-like 3	HNRNPA1L3	Heterogeneous nuclear ribonucleoprotein A1-like 3 OS=Homo sapiens OX=9606 GN=HNRNPA1L3 PE=4 SV=1		117161
Q86US8	Telomerase-binding protein EST1A	SMG6	Telomerase-binding protein EST1A OS=Homo sapiens OX=9606 GN=SMG6 PE=1 SV=2		114398
Q9P2E9	Ribosome-binding protein 1	RRBP1	Ribosome-binding protein 1 OS=Homo sapiens OX=9606 GN=RRBP1 PE=1 SV=5		112437
A7E2V4	Zinc finger SWIM domain-containing protein 8	ZSWIM8	Zinc finger SWIM domain-containing protein 8 OS=Homo sapiens OX=9606 GN=ZSWIM8 PE=1 SV=1
P03973	Antileukoproteinase	SLPI	Antileukoproteinase OS=Homo sapiens OX=9606 GN=SLPI PE=1 SV=2
P06239	Tyrosine-protein kinase Lck	LCK	Tyrosine-protein kinase Lck OS=Homo sapiens OX=9606 GN=LCK PE=1 SV=6
P23528	Cofilin-1	CFL1	Cofilin-1 OS=Homo sapiens OX=9606 GN=CFL1 PE=1 SV=3
P37802	Transgelin-2	TAGLN2	Transgelin-2 OS=Homo sapiens OX=9606 GN=TAGLN2 PE=1 SV=3
Q05707	Collagen alpha-1(XIV) chain	COL14A1	Collagen alpha-1(XIV) chain OS=Homo sapiens OX=9606 GN=COL14A1 PE=1 SV=3
Q3KNS1	Patched domain-containing protein 3	PTCHD3	Patched domain-containing protein 3 OS=Homo sapiens OX=9606 GN=PTCHD3 PE=1 SV=4
Q5JXM2	Probable methyltransferase-like protein 24	METTL24	Probable methyltransferase-like protein 24 OS=Homo sapiens OX=9606 GN=METTL24 PE=2 SV=1
Q8NF64	Zinc finger MIZ domain-containing protein 2	ZMIZ2	Zinc finger MIZ domain-containing protein 2 OS=Homo sapiens OX=9606 GN=ZMIZ2 PE=1 SV=2
Q8TEU7	Rap guanine nucleotide exchange factor 6	RAPGEF6	Rap guanine nucleotide exchange factor 6 OS=Homo sapiens OX=9606 GN=RAPGEF6 PE=1 SV=2
Q92185	Alpha-N-acetylneuraminide alpha-2,8-sialyltransferase	ST8SIA1	Alpha-N-acetylneuraminide alpha-2,8-sialyltransferase OS=Homo sapiens OX=9606 GN=ST8SIA1 PE=1 SV=1
Q9BQE3	Tubulin alpha-1C chain	TUBA1C	Tubulin alpha-1C chain OS=Homo sapiens OX=9606 GN=TUBA1C PE=1 SV=1
Q9Y4G6	Talin-2	TLN2	Talin-2 OS=Homo sapiens OX=9606 GN=TLN2 PE=1 SV=4
